# Supplementary material for: The transcriptional landscape of Venezuelan equine encephalitis virus (TC-83) infection
Source: PLoS Negl Trop Dis. 2021 Mar 31;15(3):e0009306. doi: 10.1371/journal.pntd.0009306 (PMC8041203; doi:10.1371/journal.pntd.0009306)
Supplement: S1 Table — (XLSX) [file pntd.0009306.s008.xlsx]

## Sheet: Sheet1
Oligo name	Sequence (5’ to 3’)	Position on VEEV genome
VEEV_1	AAGCAGTGGTATCAACGCAGAGTACTTCCTTATCAGTTATTTCCTTACAG	353 - 377
VEEV_2	AAGCAGTGGTATCAACGCAGAGTACAGATAATTTTTCACTCTTGAGTACA	1742 - 1766
VEEV_3	AAGCAGTGGTATCAACGCAGAGTACTTTTAGGTCTTATAATGGCTATGAG	2442 - 2466
VEEV_4	AAGCAGTGGTATCAACGCAGAGTACTGCTGATAGTGATGGTATTTATATG	3700 - 3724
VEEV_5	AAGCAGTGGTATCAACGCAGAGTACCTACTGACTTGTAATTGTTATCGTT	4320 - 4344
VEEV_6	AAGCAGTGGTATCAACGCAGAGTACGTAGTAATTCTTCTTTTTCTTGGTC	5823 - 5847
VEEV_7	AAGCAGTGGTATCAACGCAGAGTACTTCATTATTACACGCATATTTCTTG	6383 - 6407
VEEV_8	AAGCAGTGGTATCAACGCAGAGTACGCATCTATAATCTTGACTTCCATAT	7162 - 7286
